# Supplementary material for: Preoperative CT-Based Skeletal Muscle Mass Depletion and Outcomes after Total Laryngectomy
Source: Cancers (Basel). 2023 Jul 8;15(14):3538. doi: 10.3390/cancers15143538 (PMC10377557; doi:10.3390/cancers15143538)
Supplement: Supplementary file 1 [file cancers-15-03538-s001.zip]

Archive with 1 entries (1 files):
- cancers-2436237-supplementary.pdf
